# Supplementary material for: Preferences, trust, and performance in youth business groups
Source: PLoS One. 2021 Sep 20;16(9):e0257637. doi: 10.1371/journal.pone.0257637 (PMC8452030; doi:10.1371/journal.pone.0257637)
Supplement: S1 File — (DO) [file pone.0257637.s006.do]

***************************************************************************
*PLOS ONE SOCIAL PREFERENCE TRUST AND PERFORMANCE IN YOUTH BUSINESS GROUPS
***************************************************************************
*DO-FILE FOR STATISTICAL ANALYSIS

use "S2_Dataset of youth group members.dta", clear

*************************
*Variables in minimum data set
*************************
sum trustsharein trustshareout nettrust sharereturn30out q17bobliged_woredaR altruistout egalitout spitefulout selfishout sharereturn30in q17aobliged_ownR altruistin egalitin spitefulin selfishin q67p9howsatisfwithchairman q93p11performanceyg q98p11socialrelaygmember q99p12ygfractionedinpolsubgroupt q95p11performanceygmember leadersatisfactR mperformanceygR msocialrelaygmemberR mygfractionedinpolsubgroup mperformanceygmemberR q16bp3expectedret_woreda riskshare sexmale q9p3ageofmember q36p5birthrank educyears q35p5nobrothers q35p5nosisters q9p12educatihhhead q3p12sexhhhead q27p13oxennumber maltruistout megalitout mspitefulout mselfishout maltruistin megalitin mspitefulin mselfishin mgtrustsharein mgtrustshareout nettrust tabia enum_id youthgroupid woreda

*BASIC DATA ASSESSMENT:
***********************

************************************************************
*TABLE 1. Ingroup and outgroup reciprocity norm distribution
************************************************************
tab q17aobliged_ownR
tab q17bobliged_woredaR

**********************************

**********************************************
*TABLE 2. Summary statistics for key variables
**********************************************
tabstat trustsharein trustshareout nettrust sharereturn30out q17bobliged_woredaR altruistout egalitout spitefulout selfishout sharereturn30in q17aobliged_ownR altruistin egalitin spitefulin selfishin, stats(mean p50 semean sd)
**********************************************

*****************************************************************************
*TABLE 3. Group leader satisfaction and group performance since the beginning
*****************************************************************************
*Performance indicators: Satisfaction with group:
*How satisfied are you with the leader of your youth group?
*1=Very satisfied, 2=Quite satisfied, 3=Acceptable performance, 4=Not so satisfied, 5=Very unsatisfied
tab q67p9howsatisfwithchairman
*Group performance since beginning
tab q93p11performanceyg

***********************************************************************
*TABLE 4. Social relations in groups and assessment of own performance
***********************************************************************
*Social relations in group ranking by members
tab q98p11socialrelaygmember
*How do you rate your own performance in the group from the beginning till today?
tab q95p11performanceygmember
**************************************************************************


*******************************************
*TABLE 5 Structural Equation Model 
*Six equation model:
*******************************************
xi: gsem (q17bobliged_woredaR<-altruistout egalitout spitefulout selfishout i.tabia, oprobit) (sharereturn30out <- q17bobliged_woredaR altruistout egalitout spitefulout selfishout i.enum_id) 
(trustshareout <- sharereturn30out q17bobliged_woredaR altruistout egalitout spitefulout selfishout i.q16bp3expectedret_woreda riskshare)  ///
(q17aobliged_ownR<-altruistin egalitin spitefulin selfishin, oprobit) ///
(sharereturn30in <- trustshareout sharereturn30out q17aobliged_ownR altruistin egalitin spitefulin selfishin) ///
(trustsharein <- trustshareout sharereturn30out q17aobliged_ownR altruistin egalitin spitefulin selfishin i.q16ap3expectedret_own riskshare) , vce(cluster youthgroupid)
estimates store s7
esttab s7, se ar2 nogaps nolines star(* 0.05 ** 0.01 *** 0.001)


*******************************************************************************************************************
*TABLE 6: ESTIMATED DIRECT, INDIRECT AND TOTAL EFFECTS OF SOCIAL PREFERENCES AND NORMS OF OUTGROUP TRUSTWORTHINESS:
*******************************************************************************************************************
*Indirect effect:
*Altruist
*nlcom _b[perform:satis]*_b[satis:support]
nlcom _b[sharereturn30out:q17bobliged_woredaR]*_b[q17bobliged_woredaR:altruistout]
nlcom _b[sharereturn30out:q17bobliged_woredaR]*_b[q17bobliged_woredaR:egalitout]
nlcom _b[sharereturn30out:q17bobliged_woredaR]*_b[q17bobliged_woredaR:spitefulout]
nlcom _b[sharereturn30out:q17bobliged_woredaR]*_b[q17bobliged_woredaR:selfishout]

*Total effect: Altruist
*nlcom _b[perform:support]+_b[perform:satis]*_b[satis:support]
nlcom _b[sharereturn30out:altruistout]+_b[sharereturn30out:q17bobliged_woredaR]*_b[q17bobliged_woredaR:altruistout]
nlcom _b[sharereturn30out:egalitout]+_b[sharereturn30out:q17bobliged_woredaR]*_b[q17bobliged_woredaR:egalitout]
nlcom _b[sharereturn30out:spitefulout]+_b[sharereturn30out:q17bobliged_woredaR]*_b[q17bobliged_woredaR:spitefulout]
nlcom _b[sharereturn30out:selfishout]+_b[sharereturn30out:q17bobliged_woredaR]*_b[q17bobliged_woredaR:selfishout]

*************************************************************************************************************************

**************************************************************************************************************
*TABLE 7: MODEL WITH GROUP MEAN PROPORTIONS OF SOCIAL PREFERENES AND AGE, GENDR AND EDUCATION OF INDIVIDUALS:
*DOES ADDING BASIC INDIVIDUAL CHARACTERISTICS CAUSE ANY CHANGES OF SIGNIFICANCE?
**************************************************************************************************************
global indchar sexmale q9p3ageofmember educyears
xi: gsem (sharereturn30out <- q17bobliged_woredaR altruistout egalitout spitefulout selfishout maltruistout megalitout mspitefulout mselfishout $indchar i.enum_id) (q17bobliged_woredaR<-altruistout egalitout spitefulout selfishout maltruistout megalitout mspitefulout mselfishout $indchar i.tabia, oprobit) ///
(trustshareout <- sharereturn30out q17bobliged_woredaR altruistout egalitout spitefulout selfishout maltruistout megalitout mspitefulout mselfishout i.q16bp3expectedret_woreda riskshare $indchar )  ///
(q17aobliged_ownR<-altruistin egalitin spitefulin selfishin maltruistin megalitin mspitefulin mselfishin $indchar , oprobit) ///
(sharereturn30in <- trustshareout sharereturn30out q17aobliged_ownR altruistin egalitin spitefulin selfishin maltruistin megalitin mspitefulin mselfishin $indchar ) ///
(trustsharein <- trustshareout sharereturn30out q17aobliged_ownR altruistin egalitin spitefulin selfishin maltruistin megalitin mspitefulin mselfishin i.q16ap3expectedret_own riskshare $indchar ) , vce(cluster youthgroupid)
estimates store s8
esttab s8, se nogaps nolines star(* 0.05 ** 0.01 *** 0.001)
***********************************************************************************************************************

**********************************************************************************
*TABLE 8. CORRELATIONS BETWEEN INGROUP TRUST AND FIVE OTHER PERFORMANCE INDICATORS
**********************************************************************************
xtreg trustsharein leadersatisfactR q67p9howsatisfwithchairmanR i.enum_id, re i(youthgroupid) vce(cluster youthgroupid)
estimates store c1
xtreg trustsharein mperformanceygR q93p11performanceygR i.enum_id, re i(youthgroupid) vce(cluster youthgroupid)
estimates store c2
xtreg trustsharein msocialrelaygmemberR q98p11socialrelaygmemberR i.enum_id, re i(youthgroupid) vce(cluster youthgroupid)
estimates store c3
xtreg trustsharein mygfractionedinpolsubgroup q99p12ygfractionedinpolsubgroupt i.enum_id, re i(youthgroupid) vce(cluster youthgroupid)
estimates store c4
xtreg trustsharein mperformanceygmemberR q95p11performanceygmember i.enum_id, re i(youthgroupid) vce(cluster youthgroupid)
estimates store c5
esttab c1 c2 c3 c4 c5, se nogaps nolines star(* 0.05 ** 0.01 *** 0.001)
***********************************************************************************

**********************************************
*******   FIGURES     ************************
**********************************************

*******************************************************************************************
*FIG 2A. Ingroup versus outgroup trust investment (Bars indicate 95% confidence intervals) 
*******************************************************************************************
proportion trustshareinamount
estimates store Ingrouptrust
proportion trustshareoutamount
estimates store Outgrouptrust
coefplot Ingrouptrust Outgrouptrust, vertical recast(bar) barwidth(0.5) fcolor(*.8) ciopts(recast(rcap)) citop citype(logit) title(Ingroup vs. Outgroup trust) xtitle(Amount invested in ETB out of 30 ETB) ytitle(Proportion)
*******************************************************************************************

**********************************************************************************
*FIG 2B. Net ingroup trust gain (mark-up share invested compared to for outgroup)
**********************************************************************************
kdensity nettrust
******************* 
********************************************
*FIG 3A. Ingroup and outgroup distribution of altruistic preferences:
********************************************
tw (kdensity maltruistout, bwidth(0.04) ) (kdensity maltruistin, bwidth(0.04))

******************************************************************************** 
*FIG 3B. Ingroup and outgroup distribution of egalitarian preferences:
********************************************
tw (kdensity megalitout, bwidth(0.04)) (kdensity megalitin, bwidth(0.04))

*********************************************************************
*FIG 3C. Ingroup and outgroup distribution of spiteful preferences:
********************************************
tw (kdensity mspitefulout, bwidth(0.04)) (kdensity mspitefulin, bwidth(0.04))

*****************************************************************
*FIG 3D. Ingroup and outgroup distribution of selfish preferences:
********************************************
tw (kdensity mselfishout, bwidth(0.04)) (kdensity mselfishin, bwidth(0.04))

*************************************************************************
*FIGURE 4A: Average ingroup and outgroup trust and net ingroup trust gain
**************************************************************************
*USE DATA COLLAPSED TO GROUP LEVEL:
**********************************
tw (kdensity mgtrustsharein) (kdensity mgtrustshareout) (kdensity netingrtrust)

*******************************************************************************
FIGURE 4B: Average ingroup and outgroup trust correlation
**************************************************************************
lpoly mgtrustsharein mgtrustshareout, degree(1) kernel(epan2) ci

*************************************************************************
*FIGURES: DISTRIBUTIONS OF GROUP PERFORMANCE INDICATORS:
*************************************************************************

**************************************************************
*Fig 5a Average group leader satisfaction score distributions
**************************************************************
kdensity leadersatisfactR
**************************************************************

**************************************************************
*Fig 5b. Average youth group performance score distribution
**************************************************************
kdensity mperformanceygR
**************************************************************

**************************************************************
*Fig 5c. Average group social relations score distribution
**************************************************************
kdensity msocialrelaygmemberR
**************************************************************

**************************************************************
*Fig 5d. Average group polarization score distribution 
**************************************************************
kdensity mygfractionedinpolsubgroup
**************************************************************

**************************************************************
*Fig 5e. Average group member performance score distribution
**************************************************************
kdensity mperformanceygmemberR
**************************************************************

sum leadersatisfactR mperformanceygR msocialrelaygmemberR mygfractionedinpolsubgroup mperformanceygmemberR


**********************************************
*SUPPLEMENTARY FILE***************************
**********************************************
**************************************************************************
*TABLE B. S2 APPENDIX: SOCIAL PREFERENCES AND INDIVIDUAL CHARACTERISTICS
**************************************************************************
xtset youthgroupid
xtreg altruistin sexmale q9p3ageofmember q36p5birthrank educyears q35p5nobrothers q35p5nosisters q9p12educatihhhead q3p12sexhhhead q27p13oxennumber, fe vce(cl youthgroupid)
estimates store s1
xtreg altruistout sexmale q9p3ageofmember q36p5birthrank educyears q35p5nobrothers q35p5nosisters q9p12educatihhhead q3p12sexhhhead q27p13oxennumber, fe vce(cl youthgroupid)
estimates store s2
xtreg egalitin sexmale q9p3ageofmember q36p5birthrank educyears q35p5nobrothers q35p5nosisters q9p12educatihhhead q3p12sexhhhead q27p13oxennumber, fe vce(cl youthgroupid)
estimates store s3
xtreg egalitout sexmale q9p3ageofmember q36p5birthrank educyears q35p5nobrothers q35p5nosisters q9p12educatihhhead q3p12sexhhhead q27p13oxennumber, fe vce(cl youthgroupid)
estimates store s4
xtreg spitefulin sexmale q9p3ageofmember q36p5birthrank educyears q35p5nobrothers q35p5nosisters q9p12educatihhhead q3p12sexhhhead q27p13oxennumber, fe vce(cl youthgroupid)
estimates store s5
xtreg spitefulout sexmale q9p3ageofmember q36p5birthrank educyears q35p5nobrothers q35p5nosisters q9p12educatihhhead q3p12sexhhhead q27p13oxennumber, fe vce(cl youthgroupid)
estimates store s6
xtreg selfishin sexmale q9p3ageofmember q36p5birthrank educyears q35p5nobrothers q35p5nosisters q9p12educatihhhead q3p12sexhhhead q27p13oxennumber, fe vce(cl youthgroupid)
estimates store s7
xtreg selfishout sexmale q9p3ageofmember q36p5birthrank educyears q35p5nobrothers q35p5nosisters q9p12educatihhhead q3p12sexhhhead q27p13oxennumber, fe vce(cl youthgroupid)
estimates store s8
esttab s*, se r2 ar2 nogaps nolines star(* 0.05 ** 0.01 *** 0.001)
*CONCLUDE THAT THERE IS VERY LITTLE CORRELATION BETWEEN THESE VARIABLES AND THE SOCIAL PREFERENCE CATEGORIES. THEY ARE NOT LIKELY TO GENERATE ANY SIGNIFICANT ENDOGENEITY BIAS 

**************************************************************************************
*FIG A. S2 APPENDIX: Group level Altruistic preference distributions and Average Outgroup and Ingroup Trust
**************************************************************************************
lpoly mgtrustshareout maltruistout , degree(1) kernel(epan2) ci
lpoly mgtrustsharein maltruistin , degree(1) kernel(epan2) ci
**************************************************************************************

**************************************************************************************
*FIG B. S2 APPENDIX: Group level Spiteful preference distributions and  AverageOutgroup and Ingroup Trust
**************************************************************************************
lpoly mgtrustshareout mspitefulout , degree(1) kernel(epan2) ci
lpoly mgtrustsharein mspitefulin , degree(1) kernel(epan2) ci
**************************************************************************************

**************************************************************************************
*FIG C. S2 APPENDIX: Group level Selfish preference distributions and Average Outgroup and Ingroup Trust
**************************************************************************************
lpoly mgtrustshareout mselfishout , degree(1) kernel(epan2) ci
lpoly mgtrustsharein mselfishin , degree(1) kernel(epan2) ci
**************************************************************************************

**************************************************************************************
*FIG D. S2 APPENDIX: Average group level Norms to Reciprocate and Outgroup and Ingroup Trust
**************************************************************************************
lpoly mgtrustshareout mobliged_woredaR, degree(1) kernel(epan2) ci
lpoly mgtrustsharein mobliged_ownR, degree(1) kernel(epan2) ci
**************************************************************************************


*******************************************************************************
*TABLE C. S2 APPENDIX: OUTGROUP SOCIAL PREFERENCES AND SOCIAL NORM TO RECIPROCATE
*OUTGROUP RECIPROCITY NORM WITHOUT AND WITH TABIA FE AND GROUP LEVEL SOCIAL PREFERENCE TYPES
*******************************************************************************

xtreg q17bobliged_woredaR altruistout egalitout spitefulout selfishout, re vce(cl youthgroupid)
estimates store ts00
xtreg q17bobliged_woredaR altruistout egalitout spitefulout selfishout maltruistout megalitout mspitefulout mselfishout, re vce(cl youthgroupid)
estimates store ts10
xtreg q17bobliged_woredaR altruistout egalitout spitefulout selfishout maltruistout megalitout mspitefulout mselfishout i.tabia, re vce(cl youthgroupid)
estimates store ts1
xtreg q17bobliged_woredaR altruistout egalitout spitefulout selfishout maltruistout megalitout mspitefulout mselfishout $indchar i.tabia, re vce(cl youthgroupid)
estimates store ts3
esttab ts00 ts10 ts1 ts3, se ar2 nogaps nolines star(* 0.05 ** 0.01 *** 0.001)

*************************************************************************************

*****************************************************************************************************
*TABLE D. S2 APPENDIX: Outgroup trustworthiness variation, social preferences and norm to reciprocate
*****************************************************************************************************

xtreg sharereturn30out altruistout egalitout spitefulout selfishout i.enum_id i.woreda, re i(youthgroupid) vce(cl youthgroupid)
estimates store two1
xtreg sharereturn30out altruistout egalitout spitefulout selfishout i.q17bobliged_woredaR i.enum_id i.woreda, re i(youthgroupid) vce(cl youthgroupid)
estimates store two2
xtreg sharereturn30out altruistout egalitout spitefulout selfishout maltruistout megalitout mspitefulout mselfishout i.q17bobliged_woredaR i.enum_id i.woreda, re i(youthgroupid) vce(cl youthgroupid)
estimates store two3
xtreg sharereturn30out altruistout egalitout spitefulout selfishout maltruistout megalitout mspitefulout mselfishout i.q17bobliged_woredaR  $indchar i.enum_id i.woreda, re i(youthgroupid) vce(cl youthgroupid)
estimates store two4
esttab two1 two2 two3 two4, se ar2 nogaps nolines star(* 0.05 ** 0.01 *** 0.001)

*********************************************************************************************************

************************************************************************************************************************
TABLE E. S2 APPENDIX: Outgroup trust, individual member linear models with group random effects and additional controls
************************************************************************************************************************

xtreg trustshareout altruistout egalitout spitefulout selfishout sharereturn30out i.enum_id i.woreda, re i(youthgroupid) vce(cl youthgroupid)
estimates store to1
xtreg trustshareout sharereturn30out altruistout egalitout spitefulout selfishout i.q17bobliged_woredaR i.enum_id i.woreda, re i(youthgroupid) vce(cl youthgroupid)
estimates store to2
*i.q16bp3expectedret_woreda i.q17bobliged_woreda riskshare
xtreg trustshareout sharereturn30out altruistout egalitout spitefulout selfishout i.q17bobliged_woredaR i.q16bp3expectedret_woreda riskshare i.enum_id i.woreda, re i(youthgroupid) vce(cl youthgroupid)
estimates store to3
xtreg trustshareout sharereturn30out altruistout egalitout spitefulout selfishout maltruistout megalitout mspitefulout mselfishout i.q17bobliged_woredaR i.q16bp3expectedret_woreda riskshare i.enum_id i.woreda, re i(youthgroupid) vce(cl youthgroupid)
estimates store to4
xtreg trustshareout sharereturn30out altruistout egalitout spitefulout selfishout maltruistout megalitout mspitefulout mselfishout i.q17bobliged_woredaR i.q16bp3expectedret_woreda riskshare $indchar i.enum_id i.woreda, re i(youthgroupid) vce(cl youthgroupid)
estimates store to5
esttab to1 to2 to3 to4 to5, se ar2 nogaps nolines star(* 0.05 ** 0.01 *** 0.001)

*****************************************************************************************

****************************************************************************************
*TABLE F. S2 APPENDIX: Ingroup Reciprocity norm models
****************************************************************************************

xtreg q17aobliged_ownR altruistin egalitin spitefulin selfishin i.woreda i.enum_id, re vce(cl youthgroupid)
estimates store ni1
xtreg q17aobliged_ownR altruistin egalitin spitefulin selfishin maltruistin megalitin mspitefulin mselfishin i.woreda i.enum_id, re vce(cl youthgroupid)
estimates store ni2
xtreg q17aobliged_ownR altruistin egalitin spitefulin selfishin maltruistin megalitin mspitefulin mselfishin altruistout egalitout spitefulout selfishout i.woreda i.enum_id, re vce(cl youthgroupid)
estimates store ni3
xtreg q17aobliged_ownR altruistin egalitin spitefulin selfishin maltruistin megalitin mspitefulin mselfishin altruistout egalitout spitefulout selfishout  $indchar i.woreda i.enum_id, re vce(cl youthgroupid)
estimates store ni4
xtreg q17aobliged_ownR altruistin egalitin spitefulin selfishin maltruistin megalitin mspitefulin mselfishin altruistout egalitout spitefulout selfishout $indchar i.tabia  i.enum_id, re vce(cl youthgroupid)
estimates store ni5
esttab ni*, se ar2 nogaps nolines star(* 0.05 ** 0.01 *** 0.001)
*Three first models included in the paper. Individual characteristics were insignificant and tabia fixed effects did not change the results in any significant way.

********************************************************************************************************

*************************************************************************************************************
*TABLE G. S2 APPENDIX:  Ingroup trustworthiness models: Linear random effects models with additional controls
**************************************************************************************************************

xtreg sharereturn30in altruistin egalitin spitefulin selfishin i.q17aobliged_ownR i.woreda i.enum_id, re i(youthgroupid)
estimates store twi0
xtreg sharereturn30in altruistin egalitin spitefulin selfishin i.q17aobliged_ownR maltruistin megalitin mspitefulin mselfishin i.woreda i.enum_id, re i(youthgroupid)
estimates store twi1
xtreg sharereturn30in altruistin egalitin spitefulin selfishin i.q17aobliged_ownR maltruistin megalitin mspitefulin mselfishin sharereturn30out i.woreda i.enum_id, re i(youthgroupid)
estimates store twi2
xtreg sharereturn30in altruistin egalitin spitefulin selfishin i.q17aobliged_ownR maltruistin megalitin mspitefulin mselfishin sharereturn30out trustshareout $indchar i.woreda i.enum_id, re i(youthgroupid)
estimates store twi3
esttab twi0 twi1 twi2 twi3, se ar2 nogaps nolines star(* 0.05 ** 0.01 *** 0.001)

*********************************************************************************************************************

***********************************************************************************************************************
*TABLE H. S2 APPENDIX: Ingroup trust, individual member linear models with group random effects and additional controls
***********************************************************************************************************************

xtreg trustsharein altruistin egalitin spitefulin selfishin i.q17aobliged_ownR i.woreda i.enum_id, re i(youthgroupid)
estimates store ti0
*i.q16ap3expectedret_own
xtreg trustsharein altruistin egalitin spitefulin selfishin i.q17aobliged_ownR i.q16ap3expectedret_own riskshare i.woreda i.enum_id, re i(youthgroupid)
estimates store ti1
xtreg trustsharein altruistin egalitin spitefulin selfishin i.q17aobliged_ownR i.q16ap3expectedret_own riskshare maltruistin megalitin mspitefulin mselfishin sharereturn30out trustshareout i.woreda i.enum_id, re i(youthgroupid)
estimates store ti2
xtreg trustsharein altruistin egalitin spitefulin selfishin i.q17aobliged_ownR i.q16ap3expectedret_own riskshare maltruistin megalitin mspitefulin mselfishin sharereturn30out trustshareout sharereturn30in i.woreda i.enum_id, re i(youthgroupid)
estimates store ti3
xtreg trustsharein altruistin egalitin spitefulin selfishin i.q17aobliged_ownR i.q16ap3expectedret_own riskshare maltruistin megalitin mspitefulin mselfishin sharereturn30out trustshareout  sharereturn30in $indchar i.woreda i.enum_id, re i(youthgroupid)
estimates store ti4
*None of the mean social preference variables were significant so rerun models without these variables:
xtreg trustsharein altruistin egalitin spitefulin selfishin i.q17aobliged_ownR i.q16ap3expectedret_own riskshare sharereturn30out trustshareout i.woreda i.enum_id, re i(youthgroupid)
estimates store ti2
xtreg trustsharein altruistin egalitin spitefulin selfishin i.q17aobliged_ownR i.q16ap3expectedret_own riskshare sharereturn30out trustshareout sharereturn30in i.woreda i.enum_id, re i(youthgroupid)
estimates store ti3
xtreg trustsharein altruistin egalitin spitefulin selfishin i.q17aobliged_ownR i.q16ap3expectedret_own riskshare sharereturn30out trustshareout  sharereturn30in $indchar i.woreda i.enum_id, re i(youthgroupid)
estimates store ti4
esttab ti0 ti1 ti2 ti3 ti4, se ar2 nogaps nolines star(* 0.05 ** 0.01 *** 0.001)

****************************************************************************************************************************


***************************************************************************************************
*S3 APPENDIX: ANALYSES OF DATA COLLAPSED TO GROUP LEVEL:
***************************************************************************************************
use "S1_Dataset of youth groups.dta", clear

***************************************************************************
*TABLE A. S3 APPENDIX. Group average variables used in group-level analysis
***************************************************************************
sum mgtrustsharein mgtrustshareout netingrtrust mgsharereturn30in mgsharereturn30out maltruistin maltruistout megalitin megalitout mspitefulin mspitefulout mselfishin mselfishout mobliged_woredaR mobliged_ownR leadersatisfactR mperformanceygR msocialrelaygmemberR mygfractionedinpolsubgroup mperformanceygmemberR

************************************************
*TABLE B. S3 APPENDIX: Average outgroup trust and trustworthiness, social preferences and obligations to reciprocate
*Base outgroup trust & trustworthiness models:
************************************************
reg mgtrustshareout maltruistout megalitout mspitefulout mselfishout , vce(r)
estimates store ot1
reg mgsharereturn30out maltruistout megalitout mspitefulout mselfishout , vce(r)
estimates store ot2
reg mgtrustshareout mobliged_woredaR maltruistout megalitout mspitefulout mselfishout , vce(r)
estimates store ot3
reg mgsharereturn30out mobliged_woredaR maltruistout megalitout mspitefulout mselfishout , vce(r)
estimates store ot4
esttab ot1 ot3 ot2 ot4, se r2 nogaps nolines star(* 0.10 ** 0.05 *** 0.01 **** 0.001) 

*************************************************************************************

************************************************************************************
*TABLE C. S3 APPENDIX: AVERAGE INGROUP TRUST MODELS
*************************************************************************************

regress mgtrustsharein maltruistin megalitin mspitefulin mselfishin, vce(r)
estimates store t0
regress mgtrustsharein maltruistin megalitin mspitefulin mselfishin mobliged_woredaR, vce(r)
estimates store t1
regress mgtrustsharein maltruistin megalitin mspitefulin mselfishin mobliged_woredaR mgsharereturn30out, vce(r)
estimates store t2
regress mgtrustsharein maltruistin megalitin mspitefulin mselfishin mobliged_woredaR mgsharereturn30out mgtrustshareout, vce(r)
estimates store t3
regress mgtrustsharein maltruistin megalitin mspitefulin mselfishin mobliged_woredaR mgtrustshareout mgsharereturn30out msocialrelaygmember, vce(r)
estimates store t4
regress mgtrustsharein maltruistin megalitin mspitefulin mselfishin mobliged_woredaR mgtrustshareout mgsharereturn30out mygfractionedinpolsubgroup, vce(r)
estimates store t5
esttab t0 t1 t2 t3 t4 t5, se r2 nogaps nolines star(* 0.10 ** 0.05 *** 0.01 **** 0.001)

******************************************************************************************

********************************************************************************************
*TABLE D. S3 APPENDIX: NET AVERAGE INGROUP-OUTGROUP TRUST MODELS
*Net ingroup trust gain models:
********************************************************************************************

regress netingrtrust maltruistin megalitin mspitefulin mselfishin, vce(r)
estimates store t0
regress netingrtrust maltruistin megalitin mspitefulin mselfishin mobliged_woreda, vce(r)
estimates store t1
regress netingrtrust maltruistin megalitin mspitefulin mselfishin mobliged_woredaR mgsharereturn30out, vce(r)
estimates store t2
regress netingrtrust maltruistin megalitin mspitefulin mselfishin mobliged_woredaR mgsharereturn30out mgtrustshareout, vce(r)
estimates store t3
regress netingrtrust maltruistin megalitin mspitefulin mselfishin mobliged_woredaR mgtrustshareout mgsharereturn30out msocialrelaygmember, vce(r)
estimates store t4
regress netingrtrust maltruistin megalitin mspitefulin mselfishin mobliged_woredaR mgtrustshareout mgsharereturn30out mygfractionedinpolsubgroup, vce(r)
estimates store t5
esttab t0 t1 t2 t3 t4 t5, se r2 nogaps nolines star(* 0.10 ** 0.05 *** 0.01 **** 0.001)
